# Supplementary material for: Heat Wave Beliefs and Behaviors in Southern Spain
Source: Int J Environ Res Public Health. 2025 Jul 31;22(8):1196. doi: 10.3390/ijerph22081196 (PMC12386305; doi:10.3390/ijerph22081196)
Supplement: Supplementary file 1 [file ijerph-22-01196-s001.zip]

Archive with 1 entries (1 files):
- ijerph-3663399-supplementary.pdf
